# Supplementary material for: A Cascaded RPA-SDA Amplification Strategy on a Sliding Microfluidic Chip for the Ultrasensitive and Rapid Detection of Shigella
Source: Foods. 2025 Nov 14;14(22):3891. doi: 10.3390/foods14223891 (PMC12651771; doi:10.3390/foods14223891)
Supplement: Supplementary file 1 [file foods-14-03891-s001.zip]

Archive with 1 entries (1 files):
- foods-3959760-supplementary.pdf
